# Supplementary material for: Impact of Introducing Hepatitis B Birth Dose Vaccines into the Infant Immunization Program in Burkina Faso: Study Protocol for a Stepped Wedge Cluster Randomized Trial (NéoVac Study)
Source: Vaccines (Basel). 2021 Jun 1;9(6):583. doi: 10.3390/vaccines9060583 (PMC8227098; doi:10.3390/vaccines9060583)
Supplement: Supplementary file 1 [file vaccines-09-00583-s001.zip]

Archive with 4 entries (4 files):
- Document S1. Patient Information Sheet.pdf
- Document S2. Illustrated Patient Information Sheet.pdf
- Document S3. Consent Form.pdf
- Document S4. Case Report Form.pdf
